# Supplementary material for: Photoreceptors’ gene expression of Arabidopsis thaliana grown with biophilic LED-sourced lighting systems
Source: PLoS One. 2022 Jun 10;17(6):e0269868. doi: 10.1371/journal.pone.0269868 (PMC9187123; doi:10.1371/journal.pone.0269868)
Supplement: S1 Data — (XLSX) [file pone.0269868.s001.xlsx]

## Sheet: Fig 3
Lamina to petiole length ratio (L/P) data of the LTLT (Fig 3)
Light type	Light intensity (µmol m-2s-1)	L/P		Light type	Light intensity (µmol m-2s-1)	L/P
HPS	30	0.916561		CoeLux	30	0.335821
HPS	30	0.636225		CoeLux	30	0.409791
HPS	30	0.792126		CoeLux	30	0.400638
HPS	30	0.663968		CoeLux	30	0.399206
HPS	30	0.897436		CoeLux	30	0.332495
HPS	30	0.736047		CoeLux	30	0.407514
HPS	30	0.648686		CoeLux	30	0.338587
HPS	30	0.998611		CoeLux	30	0.320682
HPS	30	0.935811		CoeLux	30	0.357776
HPS	30	0.63297		CoeLux	30	0.43112
HPS	30	0.900398		CoeLux	30	0.388652
HPS	30	0.88326		CoeLux	30	0.392633
HPS	70	1.27504		CoeLux	70	0.862559
HPS	70	1.32735		CoeLux	70	0.659913
HPS	70	1.00493		CoeLux	70	0.761035
HPS	70	1.40517		CoeLux	70	0.808013
HPS	70	1.2432		CoeLux	70	0.949187
HPS	70	1.22397		CoeLux	70	0.883895
HPS	70	1.59046		CoeLux	70	1.01053
HPS	70	1.62637		CoeLux	70	0.736709
HPS	70	1.3628		CoeLux	70	1.06876
HPS	70	1.64815		CoeLux	70	0.919266
HPS	70	1.56108		CoeLux	70	1.17705
HPS	70	1.44282		CoeLux	70	0.426006
HPS	120	1.55756		CoeLux	120	2.20558
HPS	120	1.58993		CoeLux	120	1.62422
HPS	120	1.54374		CoeLux	120	1.8563
HPS	120	1.70292		CoeLux	120	1.38356
HPS	120	2.54587		CoeLux	120	1.88117
HPS	120	1.84195		CoeLux	120	1.99187
HPS	120	1.60453		CoeLux	120	2.2
HPS	120	1.73684		CoeLux	120	1.69807
HPS	120	1.78307		CoeLux	120	1.45142
HPS	120	1.72043		CoeLux	120	1.87384
HPS	120	2.65888		CoeLux	120	1.21014
HPS	120	1.64879		CoeLux	120	1.6

## Sheet: Fig 4
Cycle thresholds (CT) measured in the long-term light treatment (LTLT)
Light type	Light intensity (µmol m-2s-1)	Biological replicate	PHYA (CT)	PHYB (CT)	PHYC (CT)	PHYD (CT)	PHYE (CT)	CRY1 (CT)	CRY2 (CT)	CRY3 (CT)	PHOT1 (CT)	PHOT2 (CT)	UVR8 (CT)	PP2AA3 (CT)	UBQ10 (CT)	SAND (CT)
HPS	120	1	30.2569	29.2747	28.3498	30.1753	28.3256	28.4417	28.6092	27.4767	26.7186	24.2436	27.5486	26.4822	20.3595	27.5573
HPS	120	1	30.0995	29.1235	28.2248	30.0868	28.4001	28.3944	28.3304	27.4955	26.6979	24.2133	27.4293	26.3051	20.2689	27.4486
HPS	120	1	30.0467	29.0967	28.3206	29.9991	28.5851	28.547	28.4296	27.5184	26.8348	24.1724	27.4828	26.3366	20.2843	27.4718
HPS	70	1	29.1922	29.1454	27.8839	29.4656	28.1807	27.3547	28.1456	27.645	25.6291	24.1989	27.2023	26.2378	20.9751	27.5022
HPS	70	1	29.0181	29.0403	27.8542	29.3606	28.037	27.3439	28.0055	27.4361	25.6713	24.1452	27.0462	26.1303	20.9831	27.3834
HPS	70	1	29.0423	29.0244	27.8121	29.0851	28.2647	27.3273	27.8578	27.4624	25.6152	24.0431	27.0775	26.1189	20.8274	27.3375
HPS	30	1	27.9371	29.1902	27.4286	28.742	28.3752	26.773	26.1913	29.6842	24.4448	24.4201	25.7527	25.7919	21.1734	27.4187
HPS	30	1	27.7759	29.1841	27.5451	28.5702	28.5227	26.832	26.2383	29.9453	24.4013	24.3628	25.5863	25.8714	21.1348	27.3718
HPS	30	1	27.808	29.3739	27.5275	28.716	28.5867	26.721	26.1643	29.8557	24.4181	24.4158	25.6979	25.855	21.1529	27.5089
CoeLux®	120	1	27.9775	28.7327	27.2496	28.9733	28.1234	26.521	26.8874	27.5992	24.6277	24.1706	26.5196	25.8112	21.1398	27.3401
CoeLux®	120	1	27.9471	29.0089	27.1239	28.9015	28.0124	26.5161	26.858	27.7371	24.6482	24.0765	26.5595	25.7704	21.1208	27.4034
CoeLux®	120	1	27.9252	28.7245	27.3251	28.7867	27.992	26.5788	26.7252	27.5946	24.6677	24.1453	26.378	25.8312	20.9953	27.3502
CoeLux®	70	1	28.4416	29.0127	27.5746	28.6394	28.6409	27.1357	27.2971	28.5743	25.2334	24.4088	26.4293	26.0413	20.9785	27.5698
CoeLux®	70	1	28.4247	29.1007	27.6682	28.758	28.6063	27.1179	27.3461	28.6022	25.2709	24.3673	26.3649	26.0603	20.9242	27.5542
CoeLux®	70	1	28.2932	29.0255	27.6023	28.6422	28.8071	27.1549	27.2428	28.6335	25.1458	24.4294	26.3849	26.0002	20.9266	27.5908
CoeLux®	30	1	28.4999	29.1199	27.5612	28.7097	28.848	27.2588	27.4526	29.0918	25.1651	24.267	26.7393	26.1642	20.8355	27.5961
CoeLux®	30	1	28.4375	29.389	27.4606	28.6857	28.8468	27.2601	27.3015	28.9836	25.1225	24.1737	26.709	26.1961	20.7948	27.6577
CoeLux®	30	1	28.3208	29.2177	27.4966	28.5617	28.9559	27.32	27.1402	29.1137	25.2049	24.2083	26.8023	26.2504	20.578	27.8632
HPS	120	2	31.0341	30.3339	29.13	30.3537	29.245	28.9932	29.2378	28.2952	27.1317	25.4258	28.042	27.1103	21.212	28.0443
HPS	120	2	31.069	30.2929	29.3412	30.4797	29.5055	28.8649	29.0916	28.2181	27.0375	25.1971	28.0568	27.0693	21.0488	27.8873
HPS	120	2	30.8018	30.2952	29.1432	29.9757	29.1292	28.8863	28.9585	28.3302	27.0094	25.2101	28.1163	27.0549	21.0167	27.8844
HPS	70	2	29.5044	29.5718	28.1268	29.3779	29.0426	27.575	28.3049	27.7928	25.9615	24.8199	27.561	26.3726	21.2928	27.5
HPS	70	2	29.6226	29.477	28.0916	29.4127	29.0099	27.7556	28.2226	27.8153	25.9917	24.859	27.5249	26.3705	21.2658	27.2628
HPS	70	2	29.4211	29.4686	28.2025	29.5311	28.8262	27.7381	28.136	27.7904	26.0404	24.7433	27.3871	26.3907	21.0226	27.4192
HPS	30	2	28.295	29.6146	28.0531	28.7672	28.8575	27.2601	26.4585	30.0653	25.0089	25.0556	26.046	26.0759	21.186	27.3389
HPS	30	2	28.2828	29.6556	28.148	28.7301	28.9069	27.3253	26.4907	30.0516	25.0153	25.0285	26.0472	26.0944	21.1637	27.1946
HPS	30	2	28.3824	30.0002	28.003	28.5213	28.9344	27.3691	26.4028	30.0845	24.9818	25.0601	25.9803	26.0313	21.1396	27.3982
CoeLux®	120	2	29.3075	30.0856	28.2502	29.6837	29.347	27.7752	27.6773	28.0785	26.2433	25.4462	27.3661	26.2553	21.0597	27.5005
CoeLux®	120	2	28.9994	30.0009	28.3181	29.5536	29.3913	27.5662	27.7224	28.0827	26.1712	25.4459	27.319	26.1545	20.8773	27.5323
CoeLux®	120	2	29.218	29.9797	28.3378	29.2452	29.3469	27.6024	27.5074	28.132	26.1794	25.4539	27.329	26.2847	20.9425	27.3861
CoeLux®	70	2	28.824	29.5967	28.2029	29.3099	28.9665	27.2997	27.5979	28.92	25.2257	24.7117	26.7171	26.1915	21.1224	27.3974
CoeLux®	70	2	28.9351	29.4502	28.1933	29.2291	29.0761	27.2293	27.5938	29.0465	25.2351	24.6763	26.6436	26.1494	21.0999	27.4063
CoeLux®	70	2	28.7068	29.5443	28.1819	29.2575	28.8091	27.4627	27.4362	29.0886	25.3017	24.6508	26.5539	26.2367	21.1374	27.4174
CoeLux®	30	2	29.7743	30.1834	29.0135	29.62	29.8495	28.1713	28.8557	30.0497	26.1321	25.6975	27.8716	27.1408	21.507	28.1154
CoeLux®	30	2	29.6652	30.1767	28.8057	29.5607	29.8278	27.9756	28.759	29.9062	26.1967	25.6282	27.7631	27.1449	21.4057	28.1556
CoeLux®	30	2	29.5524	30.1653	28.9923	29.6418	30.0941	28.0237	28.4971	30.1469	26.1743	25.5631	27.7575	27.1564	21.321	28.3688

## Sheet: Fig 5
Cycle thresholds (CT) measured in the short-term light treatment (STLT)
Light type	Sampling point (h)	Biological replicate	PHYA (CT)	PHYB (CT)	PHYC (CT)	PHYD (CT)	PHYE (CT)	CRY1 (CT)	CRY2 (CT)	CRY3 (CT)	PHOT1 (CT)	PHOT2 (CT)	UVR8 (CT)	PP2AA3 (CT)	UBQ10 (CT)	SAND (CT)
HPS	0	1	28.6048	31.1185	29.3673	30.3141	30.5341	28.0326	28.1955	27.4919	26.6959	26.3905	27.4802	25.9881	21.35	27.4205
HPS	0	1	28.6259	30.7173	29.2294	30.2358	30.3026	28.1458	28.265	27.597	26.8411	26.4122	27.2804	26.1286	21.3361	27.4386
HPS	0	1	28.486	30.951	29.1845	30.1633	30.3689	28.1493	28.3672	27.5148	26.8036	26.2874	27.312	26.0895	21.2258	27.5896
CoeLux®	2	1	29.7249	31.2841	29.6092	31.8385	30.433	28.6218	29.3517	28.3635	26.986	26.252	28.473	26.8382	21.2117	28.2894
CoeLux®	2	1	29.6515	31.1056	29.4413	32.0034	30.6925	28.4754	29.5303	28.4167	27.075	26.1031	28.5311	26.9832	21.2016	28.7755
CoeLux®	2	1	29.5273	30.7476	29.419	31.3101	30.4609	28.9216	29.5607	28.4881	27.0627	26.159	28.4253	27.1274	21.1491	28.4569
HPS	2	1	30.4454	30.5595	28.8238	31.1977	29.655	28.648	29.1042	27.7139	26.839	25.4843	28.1515	26.5785	21.2101	28.1151
HPS	2	1	30.2593	30.5162	28.7922	31.142	29.9544	29.0141	29.4224	27.9696	26.8157	25.4952	28.0731	26.7717	21.2196	28.206
HPS	2	1	30.2823	30.4385	28.9588	30.882	29.7771	28.6634	29.3242	27.7863	26.7408	25.3376	28.0171	26.7521	21.2484	28.0808
CoeLux®	6	1	30.3289	32.1029	29.1054	31.0973	30.6585	29.5536	28.1195	29.7547	26.6385	26.1162	27.3651	26.7052	21.5353	28.394
CoeLux®	6	1	30.3117	31.7089	29.3395	31.343	30.4473	29.8665	28.2266	29.9868	26.5924	26.3175	27.2788	26.7411	21.34	28.1481
CoeLux®	6	1	30.4662	32.0566	29.0374	30.4114	30.1829	30.0197	28.1244	30.0613	26.6846	26.2785	27.2352	26.8034	21.4425	28.2791
HPS	6	1	30.0641	31.4106	28.9482	30.2815	30.7191	29.3735	28.046	29.7567	26.7205	26.0827	26.9223	26.4147	21.1029	27.964
HPS	6	1	30.3928	31.7609	29.0969	30.6256	30.8365	29.4891	27.9165	29.8648	26.7094	26.3115	27.0651	26.3877	21.1476	28.037
HPS	6	1	30.1474	31.2513	28.9327	30.3256	30.5797	29.6053	28.0411	29.7818	26.7381	26.1287	27.0143	26.5614	21.1121	27.9706
CoeLux®	12	1	31.3555	32.2958	29.2493	30.2393	31.0994	30.7295	27.8084	30.4816	28.1501	26.3047	26.8689	26.7401	21.0089	27.9773
CoeLux®	12	1	31.1378	31.9574	29.3396	30.2271	30.5487	30.7312	27.7402	31.006	28.23	26.3808	26.8325	26.6759	21.0306	27.8578
CoeLux®	12	1	31.2313	32.5126	29.4557	30.2682	30.632	30.5038	27.8021	31.1835	28.3185	26.4496	26.7105	26.828	20.9999	27.8701
HPS	12	1	31.0454	31.3335	29.3228	31.0246	30.6092	29.6435	28.0674	30.545	27.341	26.3957	26.5712	26.7016	21.6115	28.0619
HPS	12	1	30.8339	31.1322	29.1606	30.886	30.8603	30.0661	28.082	30.6431	27.132	26.2409	26.9654	26.545	21.5619	28.1109
HPS	12	1	31.1727	31.2552	29.6842	31.0284	31.0918	30.1359	28.069	30.4396	27.1989	26.1666	26.8425	26.7196	21.5063	28.1311
CoeLux®	24	1	32.0923	31.5473	30.204	31.2596	31.0083	29.7973	29.4381	29.5259	28.3217	27.0191	28.1964	27.5188	21.5882	28.9095
CoeLux®	24	1	31.9857	31.2743	30.2383	31.4974	31.2528	30.1152	29.5232	29.8028	28.3383	27.1023	28.2133	27.6313	21.5415	28.8905
CoeLux®	24	1	31.5844	31.5504	30.4786	31.4167	30.924	30.1257	29.4928	29.632	28.2896	27.2652	28.0456	27.4821	21.4098	29.2047
HPS	24	1	30.7084	30.7864	28.8337	30.1037	29.7505	29.4483	28.4445	28.3638	26.2702	26.1877	27.1267	26.6053	21.0019	27.9285
HPS	24	1	31.0417	30.9269	28.8235	30.2304	29.6009	29.258	27.994	28.1859	27.025	26.1543	27.041	26.637	20.8532	28.0051
HPS	24	1	30.8216	30.3939	28.9655	30.0462	29.8711	29.3478	28.108	28.907	27.1212	26.2193	26.9933	26.6494	20.8281	28.0618
HPS	0	2	28.1966	30.3514	28.8958	29.411	29.9381	28.0141	28.3178	27.8471	26.5879	26.6308	27.7413	26.1121	21.4999	27.9782
HPS	0	2	28.1072	30.2951	29.116	29.5912	30.1976	27.9678	28.4266	27.9862	27.0329	26.6862	27.769	26.3702	21.6036	27.9779
HPS	0	2	28.1643	30.1394	29.0164	29.524	29.7541	27.9835	28.335	27.9951	26.8487	26.6064	27.7223	26.2845	21.3806	27.9421
CoeLux®	2	2	28.9297	30.0618	28.4469	30.5606	29.4183	28.1325	28.9102	27.8546	26.4312	25.5868	28.2567	26.372	21.2955	27.85
CoeLux®	2	2	29.0663	29.9737	28.5024	30.2398	29.3056	28.2406	28.9852	27.9651	26.51	25.4892	28.1729	26.7867	21.4323	28.0074
CoeLux®	2	2	28.8123	30.0989	28.4772	30.2561	29.4915	28.4415	28.7278	27.9549	26.5128	25.6949	28.2036	26.4964	21.2422	28.0918
HPS	2	2	29.4467	30.0304	27.9667	29.9197	29.2697	28.9458	28.9394	27.8602	26.9486	25.426	28.1272	26.5523	21.5606	28.1437
HPS	2	2	29.5148	29.9904	28.3407	30.1748	29.2076	29.1127	28.8698	27.8903	27.0252	25.3223	28.1654	26.7037	21.3595	28.0908
HPS	2	2	29.6064	30.0061	28.6403	30.0599	29.3431	29.0021	29.0014	27.8939	27.1278	25.3851	28.1534	26.716	21.4334	28.2692
CoeLux®	6	2	29.3029	29.9349	28.3766	30.0123	29.3457	28.1982	27.7252	29.7395	25.81	26.0655	27.133	26.75	21.7772	28.2898
CoeLux®	6	2	29.2875	29.9117	28.2255	30.1792	29.3855	28.114	27.6954	29.9446	25.6675	26.0752	27.1293	26.7828	21.6993	28.2672
CoeLux®	6	2	29.1361	30.0075	28.3067	29.9215	29.3966	28.2193	27.7294	29.593	25.8759	26.0018	27.0536	26.7963	21.5863	28.1455
HPS	6	2	29.5357	29.7799	28.5644	30.1115	29.8884	28.231	27.8474	30.1539	25.8782	26.4917	27.3691	26.768	21.1357	28.1738
HPS	6	2	29.5716	30.0431	28.2237	30.0339	29.4487	28.2192	27.9788	30.0672	25.9562	26.486	27.3237	26.7033	21.0402	28.233
HPS	6	2	29.5993	29.8519	28.6893	29.9466	29.9628	28.2981	28.0946	30.0925	26.0155	26.3426	27.3494	27.0236	20.8919	28.1137
CoeLux®	12	2	29.9443	30.008	28.4214	29.8814	29.503	28.9974	27.0719	30.2517	26.77	25.7701	26.4015	27.0156	21.1272	27.9321
CoeLux®	12	2	29.9415	30.0743	28.4416	29.692	29.4885	29.0693	26.8447	30.2553	26.4736	25.8068	26.6732	26.636	21.1952	27.8446
CoeLux®	12	2	29.6581	30.0725	28.3778	29.9788	29.3573	29.05	26.9693	30.2755	26.681	25.7381	26.4869	27.0346	21.0422	27.895
HPS	12	2	30.4486	30.4614	28.802	30.1743	30.0285	29.4041	28.1426	30.9236	27.166	26.4802	27.0309	27.3863	21.6929	28.4644
HPS	12	2	30.2466	30.3931	28.8806	30.0735	30.2858	29.3465	28.042	30.6736	27.1059	26.3565	27.0831	27.2555	21.5884	28.395
HPS	12	2	30.5206	30.3894	28.8798	30.0989	30.4011	29.1275	28.1018	30.8021	27.0145	26.2703	27.1665	27.1497	21.5216	28.6404
CoeLux®	24	2	31.4194	29.6257	28.9034	30.2381	29.4162	28.8044	28.8195	29.1344	27.1705	26.6057	27.5782	27.1884	21.1074	28.3534
CoeLux®	24	2	30.4347	29.6467	29.0433	30.1174	29.5986	28.9795	28.4081	29.3824	27.2428	26.5214	27.5598	27.2402	21.0935	28.6467
CoeLux®	24	2	30.6174	29.7691	28.8887	29.9477	29.6942	28.9804	28.7343	29.0917	27.0461	26.6084	27.6039	27.1909	21.1129	28.5258
HPS	24	2	30.3209	30.0556	28.6198	29.5103	29.1708	29.0734	27.581	28.9483	26.6456	25.545	26.9839	26.6226	21.0289	28.0316
HPS	24	2	30.7272	29.8919	28.2381	29.5136	29.3484	29.4378	27.694	28.9358	26.7833	25.4348	27.1455	26.7275	20.9753	28.1899
HPS	24	2	30.6394	29.8216	28.2474	29.6193	29.1192	29.4284	27.9062	29.0023	26.798	25.6776	27.1789	26.8064	20.9316	28.175
HPS	0	3	25.8272	27.6565	27.0742	27.9741	27.6734	24.7726	26.1381	26.4236	24.2641	23.8515	26.9892	25.1808	21.4802	27.434
HPS	0	3	25.8422	27.617	27.3309	27.9984	27.6338	24.9497	26.1905	26.5224	24.6703	23.9497	27.0128	25.4893	21.5049	27.2262
HPS	0	3	25.8568	27.63	27.3296	27.8319	27.6721	24.9688	26.1211	26.4629	24.6373	24.0299	26.8786	25.469	21.3847	27.2617
CoeLux®	2	3	26.7544	27.6022	27.0423	28.6937	27.2963	25.2344	27.1919	26.5768	24.6456	23.2065	27.6277	25.6578	20.6387	27.3289
CoeLux®	2	3	26.71	27.4836	26.9861	28.9183	27.2872	25.4031	27.0016	26.6236	24.6878	23.3274	27.6241	25.8379	20.5443	27.2944
CoeLux®	2	3	26.5536	27.5331	27.048	28.7537	27.3087	25.4763	26.9843	26.5834	24.7696	23.11	27.6218	25.9017	20.5411	27.3894
HPS	2	3	26.9116	26.9386	26.3706	28.6094	27.1166	25.0275	26.9589	26.163	24.4481	22.8447	27.3027	25.4984	20.8986	27.1986
HPS	2	3	26.974	27.0438	26.6158	28.6466	26.9349	25.1767	26.8601	26.1875	24.368	22.8257	27.2612	25.5014	21.0356	27.1727
HPS	2	3	27.006	27.0949	26.4101	28.7103	26.9971	25.1961	26.9033	26.1905	24.286	22.9472	27.2691	25.4518	20.9997	27.1953
CoeLux®	6	3	27.2682	27.5278	26.8221	28.6546	27.6294	25.3908	26.0949	28.4114	23.8356	24.0442	26.4871	25.6955	21.1907	27.5835
CoeLux®	6	3	27.2884	27.5472	26.9684	28.5602	27.6976	25.4009	25.7872	28.3522	23.6632	23.9184	26.4277	25.7647	21.2586	27.5567
CoeLux®	6	3	27.1329	27.5489	26.878	28.7257	27.5836	25.4336	25.8663	28.5461	23.9911	23.9497	26.3583	25.8779	21.1804	27.5173
HPS	6	3	27.9381	28.3316	27.262	28.8624	28.2851	26.6387	26.4376	29.3247	24.8833	24.5843	26.858	26.3486	21.1358	27.9178
HPS	6	3	28.1439	28.401	27.449	29.2451	28.1658	26.4908	26.8693	29.2935	24.6078	24.626	27.0353	26.3949	21.1699	27.7895
HPS	6	3	28.0259	28.2333	27.2589	29.047	28.4007	26.6749	26.7838	29.1663	24.8316	24.4817	27.0543	26.3871	21.059	27.9122
CoeLux®	12	3	27.8206	27.9907	27.0521	28.3464	28.0576	27.173	25.8269	29.6559	25.2347	24.2194	26.224	26.1008	20.8841	27.2746
CoeLux®	12	3	28.0257	27.9624	27.0615	28.5922	27.7324	27.0426	25.8111	29.5476	25.1865	24.1103	26.2368	26.0377	20.889	27.2397
CoeLux®	12	3	27.9398	28.1393	27.1597	28.6669	28.0582	27.1939	25.7419	29.4438	25.2757	24.2014	26.2655	26.0632	20.8548	27.3908
HPS	12	3	29.6514	29.6754	28.4901	30.0247	29.4053	28.1534	27.3704	30.3266	26.4287	25.5149	27.3903	27.1067	21.897	28.5283
HPS	12	3	29.1321	29.3694	28.3073	30.0707	29.878	28.246	27.2077	30.5351	26.5152	25.4153	27.2846	27.0711	21.8309	28.4943
HPS	12	3	29.3555	29.561	28.5081	30.2248	29.4993	28.083	27.2066	30.3743	26.601	25.4969	27.5274	27.2006	21.9244	28.6432
CoeLux®	24	3	30.2855	29.2926	28.8522	30.2927	29.3781	28.8283	28.5335	28.8753	26.8514	25.7423	28.3563	27.187	22.0364	28.6891
CoeLux®	24	3	30.6359	29.3789	28.7715	30.06	29.2806	28.915	28.5377	28.8136	27.0345	25.4543	28.3739	27.1658	21.924	28.8086
CoeLux®	24	3	30.5181	29.4672	29.0706	30.2457	29.3948	28.8182	28.3927	28.879	27.0444	25.6318	28.4032	27.3064	21.9912	28.8815
HPS	24	3	29.025	28.206	27.6045	29.1654	27.9855	26.6427	27.1598	28.3173	25.6035	24.6215	27.364	26.4405	21.0943	27.8276
HPS	24	3	28.8338	28.265	27.7857	29.3245	27.9313	26.7055	27.1737	28.2884	25.5741	24.6423	27.441	26.4126	21.1081	28.222
HPS	24	3	29.0184	28.2383	28.0321	29.2319	28.0274	26.6264	27.118	28.2246	25.4471	24.5043	27.4015	26.3228	21.0922	28.0641

## Sheet: Fig 6
Lamina to petiole length ratio (L/P) data of mutant plants (Fig 6)
Light type	Mutant	L/P	Normalized data		Light type	Mutant	L/P	Normalized data
HPS	WT	1.54183	0.971145		CoeLux	WT	1.2676	1.18124
HPS	WT	1.50538	0.885818		CoeLux	WT	1.15622	1.15332
HPS	WT	1.6799	1.04337		CoeLux	WT	1.36187	1.28702
HPS	WT	1.46262	0.907244		CoeLux	WT	1.18419	1.12056
HPS	WT	1.38199	1.00491		CoeLux	WT	1.31167	1.05878
HPS	WT	1.55134	0.884545		CoeLux	WT	1.15456	1.18853
HPS	WT	1.46568	0.963568		CoeLux	WT	1.25771	1.12291
HPS	WT	1.63866	0.99088		CoeLux	WT	1.29336	1.25543
HPS	WT	1.68301	1.03397		CoeLux	WT	1.34961	1.2894
HPS	WT	1.64255	1.04769		CoeLux	WT	1.36751	1.25841
HPS	WT	1.51635	1.01755		CoeLux	WT	1.32817	1.16172
HPS	WT	1.40506	1.24929		CoeLux	WT	1.63065	1.07646
HPS	PHYA	1.42058	1.07323		CoeLux	PHYA	1.40084	1.08835
HPS	PHYA	1.38994	1.08907		CoeLux	PHYA	1.42152	1.06488
HPS	PHYA	1.44734	1.03392		CoeLux	PHYA	1.34953	1.10886
HPS	PHYA	1.55897	1.00133		CoeLux	PHYA	1.30699	1.19438
HPS	PHYA	1.54084	0.916971		CoeLux	PHYA	1.19689	1.18048
HPS	PHYA	1.40176	0.854921		CoeLux	PHYA	1.11589	1.07393
HPS	PHYA	1.5316	1.03864		CoeLux	PHYA	1.3557	1.17341
HPS	PHYA	1.53394	0.979709		CoeLux	PHYA	1.27878	1.1752
HPS	PHYA	1.54855	0.840195		CoeLux	PHYA	1.09667	1.18639
HPS	PHYA	1.49562	1.04054		CoeLux	PHYA	1.35817	1.14584
HPS	PHYA	1.55109	0.864401		CoeLux	PHYA	1.12827	1.18834
HPS	PHYA	1.45869	1.07729		CoeLux	PHYA	1.40614	1.11755
HPS	PHYB	0.788352	0.334853		CoeLux	PHYB	0.43707	0.603981
HPS	PHYB	0.829254	0.427803		CoeLux	PHYB	0.558394	0.635317
HPS	PHYB	0.74789	0.418148		CoeLux	PHYB	0.545792	0.572982
HPS	PHYB	0.837361	0.400695		CoeLux	PHYB	0.523011	0.641528
HPS	PHYB	0.786988	0.439351		CoeLux	PHYB	0.573467	0.602936
HPS	PHYB	0.815026	0.349877		CoeLux	PHYB	0.45668	0.624417
HPS	PHYB	0.851918	0.402417		CoeLux	PHYB	0.525258	0.652681
HPS	PHYB	0.810341	0.429435		CoeLux	PHYB	0.560524	0.620827
HPS	PHYB	0.789652	0.51697		CoeLux	PHYB	0.67478	0.604977
HPS	PHYB	0.832717	0.395325		CoeLux	PHYB	0.516002	0.63797
HPS	PHYB	0.829571	0.480265		CoeLux	PHYB	0.626871	0.63556
HPS	PHYB	0.822851	0.443049		CoeLux	PHYB	0.578294	0.630412
HPS	CRY1	1.31784	0.778727		CoeLux	CRY1	1.01644	1.00964
HPS	CRY1	1.38844	0.731762		CoeLux	CRY1	0.95514	1.06373
HPS	CRY1	1.45743	0.804309		CoeLux	CRY1	1.04983	1.11658
HPS	CRY1	1.25451	0.775408		CoeLux	CRY1	1.01211	0.96112
HPS	CRY1	1.37333	0.753064		CoeLux	CRY1	0.982945	1.05215
HPS	CRY1	1.4426	0.83095		CoeLux	CRY1	1.08461	1.10522
HPS	CRY1	1.38109	0.724607		CoeLux	CRY1	0.945801	1.0581
HPS	CRY1	1.366	0.799386		CoeLux	CRY1	1.04341	1.04653
HPS	CRY1	1.41599	0.894995		CoeLux	CRY1	1.1682	1.08483
HPS	CRY1	1.46523	0.90343		CoeLux	CRY1	1.17921	1.12255
HPS	CRY1	1.37247	0.820027		CoeLux	CRY1	1.07035	1.05149
HPS	CRY1	1.36571	0.807581		CoeLux	CRY1	1.0541	1.04631
HPS	CRY2	1.60203	0.98446		CoeLux	CRY2	1.28498	1.22737
HPS	CRY2	1.58216	1.03115		CoeLux	CRY2	1.34591	1.21214
HPS	CRY2	1.5974	1.10231		CoeLux	CRY2	1.4388	1.22382
HPS	CRY2	1.51433	1.06865		CoeLux	CRY2	1.39487	1.16018
HPS	CRY2	1.63265	1.11881		CoeLux	CRY2	1.46033	1.25082
HPS	CRY2	1.79807	0.922782		CoeLux	CRY2	1.20447	1.37755
HPS	CRY2	1.39237	0.966605		CoeLux	CRY2	1.26167	1.06674
HPS	CRY2	1.57412	1.08163		CoeLux	CRY2	1.41181	1.20598
HPS	CRY2	1.54622	1.07829		CoeLux	CRY2	1.40745	1.18461
HPS	CRY2	1.55795	1.00353		CoeLux	CRY2	1.30987	1.19359
HPS	CRY2	1.51545	1.21856		CoeLux	CRY2	1.59054	1.16103
HPS	CRY2	1.48033	1.00631		CoeLux	CRY2	1.3135	1.13413
